# Supplementary material for: Evidence of Audience Design in Amnesia: Adaptation in Gesture but Not Speech
Source: Brain Sci. 2022 Aug 16;12(8):1082. doi: 10.3390/brainsci12081082 (PMC9405987; doi:10.3390/brainsci12081082)
Supplement: Supplementary file 1 [file brainsci-12-01082-s001.zip]

Archive with 2 entries (2 files):
- Supplementary Materials A.pdf
- Supplementary Materials B.pdf
